# Supplementary material for: Migration Behavior of Lubricants in Polypropylene Composites under Accelerated Thermal Aging
Source: Polymers (Basel). 2021 May 25;13(11):1723. doi: 10.3390/polym13111723 (PMC8197380; doi:10.3390/polym13111723)
Supplement: Supplementary file 1 [file polymers-13-01723-s001.zip]

Archive with 1 entries (1 files):
- polymers-1203174 SI.pdf
